# Supplementary material for: Individual Resonant Frequencies at Low-Gamma Range and Cognitive Processing Speed
Source: J Pers Med. 2021 May 23;11(6):453. doi: 10.3390/jpm11060453 (PMC8224604; doi:10.3390/jpm11060453)
Supplement: Supplementary file 1 [file jpm-11-00453-s001.zip]

Archive with 1 entries (1 files):
- jpm-1157936-supplementary.pdf
